# Supplementary material for: Genome-Wide Characterization of Endogenous Retroviruses in Bombyx mori Reveals the Relatives and Activity of env Genes
Source: Front Microbiol. 2018 Aug 3;9:1732. doi: 10.3389/fmicb.2018.01732 (PMC6085415; doi:10.3389/fmicb.2018.01732)
Supplement: DATA SHEET S1 — Details of all of BmERVs. [file Data_Sheet_1.XLSX]

## Sheet: Sheet1
LTRharvest and LTRdigest
id	chr	element start	element end	element length	sequence	lLTR start	lLTR end	lLTR length	rLTR start	rLTR end	rLTR length	lTSD start	lTSD end	lTSD motif	rTSD start	rTSD end	rTSD motif	PPT start	PPT end	PPT motif	PPT strand	PPT offset	PBS start	PBS end	PBS strand	tRNA	tRNA motif	PBS offset	tRNA offset
ERV_1	nscaf1898	3651586	3658497	6912	nscaf1898_/length=16	3651586	3651722	137	3658353	3658497	145	3651582	3651585	aaat	3658498	3658501	aaat
ERV_2	nscaf1898	3980841	3989112	8272	nscaf1898_/length=16	3980841	3981364	524	3988589	3989112	524	3980837	3980840	aaat	3989113	3989116	aaat
ERV_3	nscaf1898	10352921	10356697	3777	nscaf1898_/length=16	10352921	10353076	156	10356547	10356697	151	10352917	10352920	ctgt	10356698	10356701	ctgt
ERV_4	nscaf1898	13521655	13525933	4279	nscaf1898_/length=16	13521655	13521989	335	13525593	13525933	341	13521651	13521654	aata	13525934	13525937	aata
ERV_5	nscaf1898	15763992	15769760	5769	nscaf1898_/length=16	15763992	15764269	278	15769482	15769760	279	15763988	15763991	ctac	15769761	15769764	ctac
ERV_6	nscaf2053	580035	585001	4967	nscaf2053_/length=70	580035	580210	176	584817	585001	185	580031	580034	tgtg	585002	585005	tgtg	584799	584812	aaaaaacggagggg	+	5
ERV_7	nscaf2136	507082	509326	2245	nscaf2136_/length=82	507082	507259	178	509144	509326	183	507078	507081	ccgt	509327	509330	ccgt
ERV_8	nscaf2136	963460	969702	6243	nscaf2136_/length=82	963460	963690	231	969471	969702	232	963456	963459	ttat	969703	969706	ttat
ERV_9	nscaf2176	226976	231535	4560	nscaf2176_/length=43	226976	227245	270	231266	231535	270	226972	226975	cccc	231536	231539	cccc
ERV_10	nscaf2210	489088	493267	4180	nscaf2210_/length=50	489088	489196	109	493159	493267	109	489084	489087	atat	493268	493271	atat
ERV_11	nscaf2210	1821683	1825939	4257	nscaf2210_/length=50	1821683	1821850	168	1825769	1825939	171	1821679	1821682	ttct	1825940	1825943	ttct	1825760	1825768	aaggaggga	+	1
ERV_12	nscaf2210	4188807	4195156	6350	nscaf2210_/length=50	4188807	4189188	382	4194777	4195156	380	4188803	4188806	ctgt	4195157	4195160	ctgt
ERV_13	nscaf2216	1475773	1480507	4735	nscaf2216_/length=21	1475773	1476038	266	1480248	1480507	260	1475769	1475772	attt	1480508	1480511	attt
ERV_14	nscaf2511	3783017	3788685	5669	nscaf2511_/length=67	3783017	3783176	160	3788526	3788685	160	3783013	3783016	gctc	3788686	3788689	gctc
ERV_15	nscaf2511	4104519	4113806	9288	nscaf2511_/length=67	4104519	4104728	210	4113615	4113806	192	4104515	4104518	tcta	4113807	4113810	tcta
ERV_16	nscaf2511	4688284	4693082	4799	nscaf2511_/length=67	4688284	4688388	105	4692978	4693082	105	4688279	4688283	agcac	4693083	4693087	agcac
ERV_17	nscaf2511	5591511	5595060	3550	nscaf2511_/length=67	5591511	5591827	317	5594729	5595060	332	5591507	5591510	aaca	5595061	5595064	aaca
ERV_18	nscaf2529	11848	19339	7492	nscaf2529_/length=58	11848	12307	460	18888	19339	452	11844	11847	cata	19340	19343	cata						12313	12330	+	bmo_tRNA_K00347_1:76:+ Bombyx mori, tRNA 1..76 /product="tRNA-Phe" /note="codon recognized: UUC; Phe-tRNA (major) (NAR: 1484)" , Bombyx mori major Phe-tRNA.	tggtgccgaaacccggga	5	0
ERV_19	nscaf2529	1023264	1029241	5978	nscaf2529_/length=58	1023264	1023464	201	1029041	1029241	201	1023259	1023263	gatat	1029242	1029246	gatat	1029012	1029020	gaaaggaaa	+	21
ERV_20	nscaf2529	5443595	5448388	4794	nscaf2529_/length=58	5443595	5443984	390	5448006	5448388	383	5443591	5443594	attg	5448389	5448392	attg
ERV_21	nscaf2556	487176	494878	7703	nscaf2556_/length=81	487176	487390	215	494641	494878	238	487172	487175	ccct	494879	494882	ccct	494630	494640	aaggaggggga	+	1
ERV_22	nscaf2575	301	5641	5341	nscaf2575_/length=45	301	598	298	5375	5641	267	297	300	attg	5642	5645	attg
ERV_23	nscaf2575	3267918	3272814	4897	nscaf2575_/length=45	3267918	3268303	386	3272427	3272814	388	3267913	3267917	ggttt	3272815	3272819	ggttt
ERV_24	nscaf2589	666198	668709	2512	nscaf2589_/length=67	666198	666574	377	668330	668709	380	666194	666197	ttca	668710	668713	ttca
ERV_25	nscaf2589	2564877	2569729	4853	nscaf2589_/length=67	2564877	2565032	156	2569578	2569729	152	2564873	2564876	tatt	2569730	2569733	tatt	2569567	2569577	gagggggagga	+	1	2565036	2565050	+	bmo_tRNA_AB439122_1:73:+ Bombyx mori, tRNA 1..73 /product="tRNA-Arg" /note="putative" , Bombyx mori gene for tRNA-Arg2, strain: Daizo.	cgaccgtgacaggac	3	0
ERV_26	nscaf2589	5906842	5912053	5212	nscaf2589_/length=67	5906842	5907088	247	5911808	5912053	246	5906837	5906841	acata	5912054	5912058	acata
ERV_27	nscaf2589	6339768	6344040	4273	nscaf2589_/length=67	6339768	6339925	158	6343883	6344040	158	6339763	6339767	ataac	6344041	6344045	ataac						6339928	6339943	+	bmo_tRNA_AB439127_1:73:+ Bombyx mori, tRNA 1..73 /product="tRNA-Met" /note="putative" , Bombyx mori gene for tRNA-Met, strain: Daizo.	gtagcagagcgtggtt	2	0
ERV_28	nscaf2655	3655869	3663867	7999	nscaf2655_/length=38	3655869	3656085	217	3663651	3663867	217	3655865	3655868	ctag	3663868	3663871	ctag
ERV_29	nscaf2674	1718641	1731182	12542	nscaf2674_/length=80	1718641	1719114	474	1730721	1731182	462	1718637	1718640	ccag	1731183	1731186	ccag
ERV_30	nscaf2681	132365	137188	4824	nscaf2681_/length=15	132365	132533	169	137026	137188	163	132361	132364	tcat	137189	137192	tcat
ERV_31	nscaf2686	227232	233169	5938	nscaf2686_/length=11	227232	227375	144	233032	233169	138	227228	227231	ggag	233170	233173	ggag
ERV_32	nscaf2686	664937	670788	5852	nscaf2686_/length=11	664937	665052	116	670671	670788	118	664932	664936	tgcgc	670789	670793	tgcgc
ERV_33	scaffold316	444053	447315	3263	scaffold316_/length=	444053	444279	227	447114	447315	202	444049	444052	ataa	447316	447319	ataa
ERV_34	nscaf2734	915985	930444	14460	nscaf2734_/length=20	915985	916162	178	930265	930444	180	915981	915984	ccgg	930445	930448	ccgg
ERV_35	nscaf2766	734495	739853	5359	nscaf2766_/length=11	734495	734698	204	739649	739853	205	734491	734494	atat	739854	739857	atat	739637	739645	aggagaagg	+	4
ERV_36	nscaf2767	1585835	1590175	4341	nscaf2767_/length=43	1585835	1586226	392	1589778	1590175	398	1585831	1585834	cagt	1590176	1590179	cagt
ERV_37	nscaf2779	53010	57684	4675	nscaf2779_/length=21	53010	53248	239	57458	57684	227	53006	53009	atat	57685	57688	atat
ERV_38	nscaf2781	334804	336715	1912	nscaf2781_/length=40	334804	335338	535	336179	336715	537	334800	334803	gaaa	336716	336719	gaaa	336174	336186	ggaaagaaaaaag	+	7
ERV_39	nscaf2789	1072350	1078191	5842	nscaf2789_/length=15	1072350	1072828	479	1077711	1078191	481	1072346	1072349	gtat	1078192	1078195	gtat
ERV_40	nscaf2795	2232343	2237103	4761	nscaf2795_/length=41	2232343	2232469	127	2236977	2237103	127	2232339	2232342	taac	2237104	2237107	taac	2236961	2236973	aataaggggggag	+	4
ERV_41	nscaf2797	1225596	1232757	7162	nscaf2797_/length=13	1225596	1225871	276	1232481	1232757	277	1225592	1225595	acag	1232758	1232761	acag
ERV_42	nscaf2800	510450	514435	3986	nscaf2800_/length=29	510450	510631	182	514258	514435	178	510446	510449	tgag	514436	514439	tgag
ERV_43	nscaf2800	2494237	2499043	4807	nscaf2800_/length=29	2494237	2494432	196	2498841	2499043	203	2494233	2494236	atat	2499044	2499047	atat
ERV_44	nscaf1202	20520	25187	4668	nscaf1202_/length=33	20520	20729	210	24983	25187	205	20516	20519	tcat	25188	25191	tcat	24974	24982	gggggggaa	+	1
ERV_45	nscaf2813	733950	739844	5895	nscaf2813_/length=10	733950	734333	384	739461	739844	384	733937	733949	tatatatatatat	739845	739857	tatatatatatat	739453	739474	ggggggagatgtaaagaaaaaa	+	13
ERV_46	nscaf2814	312015	315154	3140	nscaf2814_/length=73	312015	312122	108	315054	315154	101	312011	312014	ggta	315155	315158	ggta
ERV_47	nscaf2815	1734338	1739526	5189	nscaf2815_/length=24	1734338	1734487	150	1739377	1739526	150	1734333	1734337	ctgat	1739527	1739531	ctgat
ERV_48	nscaf2818	704878	708236	3359	nscaf2818_/length=32	704878	705298	421	707823	708236	414	704874	704877	ttgt	708237	708240	ttgt	707814	707822	ggaggggag	+	1
ERV_49	nscaf2819	135756	140224	4469	nscaf2819_/length=40	135756	135985	230	139986	140224	239	135752	135755	aagt	140225	140228	aagt	139982	139990	ggaggggag	+	4
ERV_50	nscaf2823	280222	288401	8180	nscaf2823_/length=43	280222	280501	280	288117	288401	285	280217	280221	aaaat	288402	288406	aaaat
ERV_51	nscaf2827	225026	230265	5240	nscaf2827_/length=23	225026	225319	294	229971	230265	295	225022	225025	agtt	230266	230269	agtt
ERV_52	nscaf2827	1068675	1075079	6405	nscaf2827_/length=23	1068675	1069041	367	1074719	1075079	361	1068671	1068674	gtga	1075080	1075083	gtga
ERV_53	nscaf2827	2034647	2038837	4191	nscaf2827_/length=23	2034647	2034921	275	2038565	2038837	273	2034643	2034646	aaca	2038838	2038841	aaca
ERV_54	nscaf2827	2194061	2197902	3842	nscaf2827_/length=23	2194061	2194429	369	2197525	2197902	378	2194057	2194060	ttac	2197903	2197906	ttac
ERV_55	nscaf2827	2256166	2261890	5725	nscaf2827_/length=23	2256166	2256604	439	2261450	2261890	441	2256162	2256165	attg	2261891	2261894	attg	2256588	2256595	tttaatga	-	16
ERV_56	nscaf2828	16144	19437	3294	nscaf2828_/length=60	16144	16488	345	19099	19437	339	16140	16143	gtct	19438	19441	gtct
ERV_57	nscaf2828	760652	774995	14344	nscaf2828_/length=60	760652	760814	163	774835	774995	161	760648	760651	ttca	774996	774999	ttca
ERV_58	nscaf2828	3507518	3516279	8762	nscaf2828_/length=60	3507518	3507720	203	3516081	3516279	199	3507514	3507517	cgat	3516280	3516283	cgat
ERV_59	nscaf2829	2982879	2995010	12132	nscaf2829_/length=44	2982879	2983140	262	2994749	2995010	262	2982875	2982878	tttt	2995011	2995014	tttt
ERV_60	nscaf2829	3405013	3410214	5202	nscaf2829_/length=44	3405013	3405471	459	3409751	3410214	464	3405009	3405012	tata	3410215	3410218	tata
ERV_61	nscaf2830	424014	428422	4409	nscaf2830_/length=43	424014	424199	186	428237	428422	186	424009	424013	gtaaa	428423	428427	gtaaa	428228	428236	aagggaggg	+	1	424202	424217	+	bmo_tRNA_AB439127_1:73:+ Bombyx mori, tRNA 1..73 /product="tRNA-Met" /note="putative" , Bombyx mori gene for tRNA-Met, strain: Daizo.	gtagcagagcgtggtt	2	0
ERV_62	nscaf2838	1136727	1141087	4361	nscaf2838_/length=26	1136727	1136827	101	1140986	1141087	102	1136723	1136726	aggt	1141088	1141091	aggt
ERV_63	nscaf2847	1007130	1009676	2547	nscaf2847_/length=86	1007130	1007230	101	1009574	1009676	103	1007126	1007129	tatc	1009677	1009680	tatc
ERV_64	nscaf2847	5586365	5593994	7630	nscaf2847_/length=86	5586365	5586487	123	5593875	5593994	120	5586359	5586364	aacatt	5593995	5594000	aacatt
ERV_65	nscaf2847	7956753	7965467	8715	nscaf2847_/length=86	7956753	7957286	534	7964918	7965467	550	7956749	7956752	cgcg	7965468	7965471	cgcg
ERV_66	nscaf2855	127196	135467	8272	nscaf2855_/length=73	127196	127314	119	135349	135467	119	127192	127195	ccct	135468	135471	ccct	135335	135348	aaaaaggggggagg	+	1
ERV_67	nscaf2855	2499855	2511821	11967	nscaf2855_/length=73	2499855	2500017	163	2511658	2511821	164	2499851	2499854	atgg	2511822	2511825	atgg	2500002	2500010	aacttctta	-	15
ERV_68	nscaf2855	4369285	4371562	2278	nscaf2855_/length=73	4369285	4369426	142	4371421	4371562	142	4369280	4369284	acttg	4371563	4371567	acttg	4371409	4371418	ggggagaagg	+	3
ERV_69	nscaf2855	6384768	6391263	6496	nscaf2855_/length=73	6384768	6384999	232	6391029	6391263	235	6384764	6384767	agac	6391264	6391267	agac						6384995	6385005	+	bmo_tRNA_AF295563_1004:1064:- Bombyx mori, tRNA complement(1004..1064) /product="tRNA-Leu" , Bombyx mori NADH dehydrogenase subunit 1 (ND1) gene, complete cds; tRNA-Leu gene, complete sequence; and large subunit ribosomal RNA gene, partial sequence; mitochondrial genes for mitochondrial products.	ctacataaatt	5	0
ERV_70	nscaf2859	1435035	1439389	4355	nscaf2859_/length=19	1435035	1435208	174	1439216	1439389	174	1435030	1435034	tttat	1439390	1439394	tttat	1435192	1435200	atgtaaact	-	16
ERV_71	nscaf2860	93967	98735	4769	nscaf2860_/length=32	93967	94107	141	98605	98735	131	93963	93966	aggt	98736	98739	aggt
ERV_72	nscaf2860	2411892	2426143	14252	nscaf2860_/length=32	2411892	2411998	107	2426039	2426143	105	2411888	2411891	aagt	2426144	2426147	aagt
ERV_73	nscaf2860	2536255	2540313	4059	nscaf2860_/length=32	2536255	2536490	236	2540069	2540313	245	2536251	2536254	catc	2540314	2540317	catc
ERV_74	nscaf2883	55587	64099	8513	nscaf2883_/length=27	55587	56080	494	63604	64099	496	55582	55586	ttgta	64100	64104	ttgta
ERV_75	nscaf2883	561440	567319	5880	nscaf2883_/length=27	561440	561659	220	567097	567319	223	561436	561439	ttag	567320	567323	ttag
ERV_76	nscaf2883	1842760	1847265	4506	nscaf2883_/length=27	1842760	1842934	175	1847091	1847265	175	1842755	1842759	aagag	1847266	1847270	aagag	1842907	1842917	cagcgtatgca	-	27
ERV_77	nscaf2888	1403763	1409754	5992	nscaf2888_/length=99	1403763	1403967	205	1409550	1409754	205	1403758	1403762	atcgg	1409755	1409759	atcgg
ERV_78	nscaf2888	1639795	1646186	6392	nscaf2888_/length=99	1639795	1639998	204	1645974	1646186	213	1639790	1639794	tttaa	1646187	1646191	tttaa
ERV_79	nscaf2888	2383894	2394230	10337	nscaf2888_/length=99	2383894	2384144	251	2393978	2394230	253	2383890	2383893	tgtt	2394231	2394234	tgtt
ERV_80	nscaf2888	3831981	3838929	6949	nscaf2888_/length=99	3831981	3832291	311	3838616	3838929	314	3831977	3831980	tact	3838930	3838933	tact
ERV_81	nscaf2888	7726548	7730973	4426	nscaf2888_/length=99	7726548	7726922	375	7730614	7730973	360	7726544	7726547	aaca	7730974	7730977	aaca
ERV_82	nscaf2889	58494	63146	4653	nscaf2889_/length=38	58494	58783	290	62857	63146	290	58489	58493	gctgt	63147	63151	gctgt
ERV_83	nscaf2889	2512619	2521315	8697	nscaf2889_/length=38	2512619	2512856	238	2521095	2521315	221	2512615	2512618	acct	2521316	2521319	acct
ERV_84	nscaf2890	1364776	1374827	10052	nscaf2890_/length=14	1364776	1364898	123	1374700	1374827	128	1364772	1364775	ctgt	1374828	1374831	ctgt	1374694	1374701	agggaaag	+	1
ERV_85	nscaf2900	186658	191793	5136	nscaf2900_/length=23	186658	186835	178	191616	191793	178	186654	186657	tatt	191794	191797	tatt
ERV_86	nscaf2902	10737367	10744413	7047	nscaf2902_/length=11	10737367	10737714	348	10744067	10744413	347	10737362	10737366	acaac	10744414	10744418	acaac
ERV_87	nscaf2903	41395	46626	5232	nscaf2903_/length=15	41395	41667	273	46343	46626	284	41391	41394	attt	46627	46630	attt
ERV_88	nscaf2903	928632	937837	9206	nscaf2903_/length=15	928632	928740	109	937730	937837	108	928628	928631	tacg	937838	937841	tacg
ERV_89	nscaf2916	554338	564191	9854	nscaf2916_/length=86	554338	554450	113	564082	564191	110	554334	554337	actt	564192	564195	actt	564053	564064	aaaagtaggaaa	+	18
ERV_90	nscaf2925	673350	678886	5537	nscaf2925_/length=93	673350	673566	217	678670	678886	217	673345	673349	aagac	678887	678891	aagac
ERV_91	nscaf2943	256581	261281	4701	nscaf2943_/length=39	256581	256761	181	261108	261281	174	256577	256580	ccct	261282	261285	ccct
ERV_92	nscaf2943	472720	484813	12094	nscaf2943_/length=39	472720	472942	223	484588	484813	226	472716	472719	gcta	484814	484817	gcta
ERV_93	nscaf2943	1210302	1213325	3024	nscaf2943_/length=39	1210302	1210465	164	1213163	1213325	163	1210298	1210301	agat	1213326	1213329	agat						1213147	1213158	-	xxx_tRNA_KP216766_1244:1310:+ Bombyx huttoni, tRNA 1244..1310 /product="tRNA-Ala" /anticodon=(pos:1274..1276,aa:Ala,seq:tgc) , Bombyx huttoni voucher BHUT20141201 mitochondrion, complete genome.	agcagatcgcgt	4	3
ERV_94	nscaf2943	2278732	2286905	8174	nscaf2943_/length=39	2278732	2278960	229	2286676	2286905	230	2278728	2278731	gtac	2286906	2286909	gtac
ERV_95	nscaf2943	2434118	2442134	8017	nscaf2943_/length=39	2434118	2434268	151	2441989	2442134	146	2434114	2434117	agac	2442135	2442138	agac						2434272	2434282	+	bmo_tRNA_KM875545_1:66:+ Bombyx mori, tRNA 1..66 /product="tRNA-Met" , Bombyx mori strain huayu mitochondrion, complete genome.	aaaaaaaaggt	3	1
ERV_96	nscaf2943	2455971	2466441	10471	nscaf2943_/length=39	2455971	2456341	371	2466071	2466441	371	2455967	2455970	accc	2466442	2466445	accc
ERV_97	nscaf2943	2567710	2573766	6057	nscaf2943_/length=39	2567710	2567975	266	2573498	2573766	269	2567706	2567709	aact	2573767	2573770	aact	2567999	2568006	gcgagggc	-	24
ERV_98	nscaf2948	8864	18214	9351	nscaf2948_/length=28	8864	9037	174	18029	18214	186	8860	8863	caaa	18215	18218	caaa	17999	18006	aaaaaaaa	+	23
ERV_99	nscaf2948	2502264	2506424	4161	nscaf2948_/length=28	2502264	2502411	148	2506280	2506424	145	2502260	2502263	catg	2506425	2506428	catg
ERV_100	nscaf2951	837994	845402	7409	nscaf2951_/length=15	837994	838153	160	845240	845402	163	837990	837993	aatc	845403	845406	aatc
ERV_101	nscaf2953	51380	62476	11097	nscaf2953_/length=37	51380	51774	395	62097	62476	380	51376	51379	tgta	62477	62480	tgta						51779	51789	+	bmo_tRNA_AF295563_1004:1064:- Bombyx mori, tRNA complement(1004..1064) /product="tRNA-Leu" , Bombyx mori NADH dehydrogenase subunit 1 (ND1) gene, complete cds; tRNA-Leu gene, complete sequence; and large subunit ribosomal RNA gene, partial sequence; mitochondrial genes for mitochondrial products.	atataaaataa	4	2
ERV_102	nscaf2953	2229161	2234570	5410	nscaf2953_/length=37	2229161	2229317	157	2234414	2234570	157	2229157	2229160	cctc	2234571	2234574	cctc	2234406	2234413	aggaggag	+	1
ERV_103	nscaf2953	3433735	3439290	5556	nscaf2953_/length=37	3433735	3434109	375	3438915	3439290	376	3433729	3433734	tacata	3439291	3439296	tacata
ERV_104	nscaf2962	438439	443196	4758	nscaf2962_/length=12	438439	438581	143	443051	443196	146	438435	438438	aaga	443197	443200	aaga	443046	443054	gaggggagg	+	3
ERV_105	nscaf2964	463571	469899	6329	nscaf2964_/length=49	463571	463885	315	469586	469899	314	463567	463570	aaat	469900	469903	aaat
ERV_106	scaffold606	91491	95535	4045	scaffold606_/length=	91491	91723	233	95298	95535	238	91487	91490	gtag	95536	95539	gtag
ERV_107	nscaf2983	113257	126661	13405	nscaf2983_/length=33	113257	113448	192	126468	126661	194	113253	113256	taaa	126662	126665	taaa
ERV_108	nscaf2986	2201177	2208775	7599	nscaf2986_/length=64	2201177	2201389	213	2208560	2208775	216	2201171	2201176	atatta	2208776	2208781	atatta
ERV_109	nscaf2986	2644439	2648864	4426	nscaf2986_/length=64	2644439	2644561	123	2648742	2648864	123	2644435	2644438	gtgg	2648865	2648868	gtgg
ERV_110	nscaf2986	5960252	5966302	6051	nscaf2986_/length=64	5960252	5960506	255	5966062	5966302	241	5960248	5960251	aaag	5966303	5966306	aaag
ERV_111	scaffold711	20210	22124	1915	scaffold711_/length=	20210	20392	183	21938	22124	187	20206	20209	tttt	22125	22128	tttt
ERV_112	nscaf2993	3423127	3429383	6257	nscaf2993_/length=82	3423127	3423456	330	3429055	3429383	329	3423121	3423126	atatat	3429384	3429389	atatat
ERV_113	nscaf2997	26434	33086	6653	nscaf2997_/length=65	26434	26768	335	32752	33086	335	26430	26433	atgt	33087	33090	atgt
ERV_114	nscaf1299	202676	207661	4986	nscaf1299_/length=35	202676	202843	168	207494	207661	168	202672	202675	aatt	207662	207665	aatt	202855	202865	nnnnnnnntct	-	12
ERV_115	nscaf3001	264	4900	4637	nscaf3001_/length=18	264	648	385	4535	4900	366	260	263	tttt	4901	4904	tttt
ERV_116	nscaf3003	322784	325499	2716	nscaf3003_/length=49	322784	323312	529	324967	325499	533	322780	322783	ttga	325500	325503	ttga
ERV_117	nscaf3005	1602113	1607043	4931	nscaf3005_/length=22	1602113	1602527	415	1606627	1607043	417	1602109	1602112	aaac	1607044	1607047	aaac
ERV_118	nscaf3015	89714	97110	7397	nscaf3015_/length=45	89714	90051	338	96772	97110	339	89710	89713	accc	97111	97114	accc
ERV_119	nscaf3015	271655	276047	4393	nscaf3015_/length=45	271655	271861	207	275848	276047	200	271651	271654	tagt	276048	276051	tagt	275838	275847	ggggggagga	+	1
ERV_120	nscaf3015	869258	873686	4429	nscaf3015_/length=45	869258	869493	236	873450	873686	237	869254	869257	ttca	873687	873690	ttca	873441	873449	ggagggggg	+	1
ERV_121	nscaf3015	2279058	2283477	4420	nscaf3015_/length=45	2279058	2279247	190	2283288	2283477	190	2279053	2279057	atttt	2283478	2283482	atttt
ERV_122	scaffold943	7994	14076	6083	scaffold943_/length=	7994	8554	561	13527	14076	550	7990	7993	aaat	14077	14080	aaat	8575	8585	ttggaatgtgt	-	21
ERV_123	nscaf3027	1611119	1618661	7543	nscaf3027_/length=52	1611119	1611307	189	1618473	1618661	189	1611114	1611118	ataag	1618662	1618666	ataag
ERV_124	nscaf3027	2676044	2683520	7477	nscaf3027_/length=52	2676044	2676521	478	2683056	2683520	465	2676040	2676043	ttta	2683521	2683524	ttta	2676494	2676502	tgctaatga	-	27
ERV_125	nscaf3027	3780781	3785786	5006	nscaf3027_/length=52	3780781	3781030	250	3785536	3785786	251	3780777	3780780	atct	3785787	3785790	atct
ERV_126	nscaf3031	1896468	1901008	4541	nscaf3031_/length=62	1896468	1896752	285	1900724	1901008	285	1896464	1896467	actt	1901009	1901012	actt
ERV_127	nscaf3031	4282380	4288449	6070	nscaf3031_/length=62	4282380	4282648	269	4288171	4288449	279	4282376	4282379	ttaa	4288450	4288453	ttaa
ERV_128	nscaf3032	2103653	2115004	11352	nscaf3032_/length=23	2103653	2104012	360	2114645	2115004	360	2103649	2103652	actt	2115005	2115008	actt
ERV_129	nscaf3034	246657	251093	4437	nscaf3034_/length=51	246657	246832	176	250919	251093	175	246652	246656	aaact	251094	251098	aaact
ERV_130	nscaf3034	552033	556671	4639	nscaf3034_/length=51	552033	552487	455	556208	556671	464	552029	552032	agac	556672	556675	agac
ERV_131	nscaf3034	1886390	1891498	5109	nscaf3034_/length=51	1886390	1886595	206	1891292	1891498	207	1886386	1886389	atac	1891499	1891502	atac
ERV_132	nscaf3034	2032657	2036761	4105	nscaf3034_/length=51	2032657	2033116	460	2036317	2036761	445	2032653	2032656	agat	2036762	2036765	agat	2036306	2036316	gagggggagga	+	1
ERV_133	nscaf3040	2832408	2836880	4473	nscaf3040_/length=48	2832408	2832873	466	2836415	2836880	466	2832404	2832407	atcc	2836881	2836884	atcc
ERV_134	nscaf3040	3080210	3084873	4664	nscaf3040_/length=48	3080210	3080360	151	3084732	3084873	142	3080206	3080209	tatt	3084874	3084877	tatt	3084705	3084713	gaaaggaaa	+	19
ERV_135	nscaf3040	3179324	3184613	5290	nscaf3040_/length=48	3179324	3179571	248	3184366	3184613	248	3179320	3179323	aatc	3184614	3184617	aatc
ERV_136	nscaf3040	3196153	3202036	5884	nscaf3040_/length=48	3196153	3196399	247	3201784	3202036	253	3196149	3196152	ataa	3202037	3202040	ataa
ERV_137	nscaf3045	539197	547255	8059	nscaf3045_/length=25	539197	539617	421	546856	547255	400	539193	539196	taac	547256	547259	taac
ERV_138	nscaf3048	1739638	1746622	6985	nscaf3048_/length=17	1739638	1739868	231	1746394	1746622	229	1739634	1739637	attg	1746623	1746626	attg
ERV_139	nscaf3055	1694506	1698850	4345	nscaf3055_/length=20	1694506	1694687	182	1698666	1698850	185	1694502	1694505	agat	1698851	1698854	agat
ERV_140	nscaf3058	982533	988388	5856	nscaf3058_/length=90	982533	983219	687	987690	988388	699	982529	982532	ataa	988389	988392	ataa
ERV_141	nscaf3058	1808782	1814179	5398	nscaf3058_/length=90	1808782	1808974	193	1813987	1814179	193	1808778	1808781	tatg	1814180	1814183	tatg	1813958	1813966	gaaaggaaa	+	21
ERV_142	nscaf3058	4025711	4028437	2727	nscaf3058_/length=90	4025711	4025895	185	4028252	4028437	186	4025707	4025710	aaca	4028438	4028441	aaca	4028230	4028237	aaataaga	+	15
ERV_143	nscaf3058	4331562	4340670	9109	nscaf3058_/length=90	4331562	4332216	655	4340009	4340670	662	4331558	4331561	tttc	4340671	4340674	tttc
ERV_144	nscaf3058	5099891	5102776	2886	nscaf3058_/length=90	5099891	5099991	101	5102672	5102776	105	5099887	5099890	gaaa	5102777	5102780	gaaa	5102664	5102673	aagaggagga	+	1
ERV_145	nscaf3058	7944722	7951353	6632	nscaf3058_/length=90	7944722	7944859	138	7951219	7951353	135	7944718	7944721	gtta	7951354	7951357	gtta
ERV_146	nscaf3058	8170218	8176814	6597	nscaf3058_/length=90	8170218	8170575	358	8176443	8176814	372	8170214	8170217	gcag	8176815	8176818	gcag
ERV_147	nscaf3058	8647145	8652638	5494	nscaf3058_/length=90	8647145	8647328	184	8652452	8652638	187	8647141	8647144	catt	8652639	8652642	catt	8652442	8652452	aaggggaggaa	+	0
ERV_148	nscaf3058	8654873	8660980	6108	nscaf3058_/length=90	8654873	8655335	463	8660518	8660980	463	8654869	8654872	actt	8660981	8660984	actt
ERV_149	nscaf3063	39971	42756	2786	nscaf3063_/length=38	39971	40369	399	42361	42756	396	39967	39970	ttca	42757	42760	ttca
ERV_150	nscaf3063	118718	121755	3038	nscaf3063_/length=38	118718	118832	115	121641	121755	115	118713	118717	gtcac	121756	121760	gtcac	121632	121640	gagggggaa	+	1
ERV_151	nscaf3063	174934	180416	5483	nscaf3063_/length=38	174934	175391	458	179963	180416	454	174930	174933	tact	180417	180420	tact
ERV_152	nscaf3063	956314	960874	4561	nscaf3063_/length=38	956314	956584	271	960601	960874	274	956310	956313	tgcc	960875	960878	tgcc
ERV_153	nscaf3063	1623038	1634972	11935	nscaf3063_/length=38	1623038	1623535	498	1634476	1634972	497	1623033	1623037	acgag	1634973	1634977	acgag
ERV_154	nscaf3063	3672960	3679786	6827	nscaf3063_/length=38	3672960	3673246	287	3679506	3679786	281	3672956	3672959	taca	3679787	3679790	taca
ERV_155	nscaf3066	1392980	1396982	4003	nscaf3066_/length=20	1392980	1393271	292	1396692	1396982	291	1392976	1392979	atta	1396983	1396986	atta
ERV_156	nscaf3068	281179	294318	13140	nscaf3068_/length=46	281179	281406	228	294093	294318	226	281175	281178	ttgt	294319	294322	ttgt
ERV_157	nscaf3072	356265	367461	11197	nscaf3072_/length=30	356265	356615	351	367111	367461	351	356260	356264	cccac	367462	367466	cccac	367102	367110	ggggggaaa	+	1
ERV_158	nscaf3072	450411	455665	5255	nscaf3072_/length=30	450411	450639	229	455437	455665	229	450406	450410	tgccg	455666	455670	tgccg	455423	455436	aaaggcggggagga	+	1
ERV_159	nscaf3079	1492938	1495539	2602	nscaf3079_/length=17	1492938	1493074	137	1495402	1495539	138	1492934	1492937	ttat	1495540	1495543	ttat
ERV_160	nscaf3093	987535	993834	6300	nscaf3093_/length=12	987535	987760	226	993609	993834	226	987531	987534	gtac	993835	993838	gtac
ERV_161	nscaf3097	1998455	2003734	5280	nscaf3097_/length=32	1998455	1998682	228	2003503	2003734	232	1998451	1998454	ggta	2003735	2003738	ggta	1998667	1998679	atgtctatgcgca	-	15
ERV_162	nscaf3098	644600	652329	7730	nscaf3098_/length=22	644600	645103	504	651824	652329	506	644596	644599	ctca	652330	652333	ctca
ERV_163	nscaf3099	1072814	1077826	5013	nscaf3099_/length=47	1072814	1073037	224	1077605	1077826	222	1072810	1072813	tgac	1077827	1077830	tgac
ERV_164	nscaf3099	2326059	2336076	10018	nscaf3099_/length=47	2326059	2326200	142	2335935	2336076	142	2326054	2326058	atata	2336077	2336081	atata	2335926	2335934	gaggggagg	+	1
ERV_165	nscaf3099	3823209	3825686	2478	nscaf3099_/length=47	3823209	3823382	174	3825515	3825686	172	3823205	3823208	tttc	3825687	3825690	tttc
ERV_166	nscaf3135	22323	30154	7832	nscaf3135_/length=77	22323	22628	306	29831	30154	324	22319	22322	aaac	30155	30158	aaac
ERV_167	nscaf3144	35353	42564	7212	nscaf3144_/length=66	35353	35648	296	42264	42564	301	35349	35352	caat	42565	42568	caat
ERV_168	nscaf463	460726	468067	7342	nscaf463_/length=163	460726	460923	198	467869	468067	199	460722	460725	atgg	468068	468071	atgg
ERV_169	nscaf872	176	5907	5732	nscaf872_/length=193	176	383	208	5701	5907	207	171	175	atata	5908	5912	atata
ERV_170	nscaf98	1400183	1405770	5588	nscaf98_/length=1679	1400183	1400386	204	1405567	1405770	204	1400179	1400182	acca	1405771	1405774	acca
ERV_171	nscaf15	1071	11555	10485	nscaf15_/length=3023	1071	1325	255	11313	11555	243	1067	1070	ctgt	11556	11559	ctgt
ERV_172	nscaf1681	2985566	2990885	5320	nscaf1681_/length=58	2985566	2985857	292	2990594	2990885	292	2985561	2985565	aatat	2990886	2990890	aatat
ERV_173	nscaf1690	3673075	3677645	4571	nscaf1690_/length=79	3673075	3673348	274	3677369	3677645	277	3673071	3673074	gtta	3677646	3677649	gtta
ERV_174	nscaf1690	3944388	3948001	3614	nscaf1690_/length=79	3944388	3944547	160	3947840	3948001	162	3944383	3944387	aacat	3948002	3948006	aacat
ERV_175	nscaf1690	6265565	6270286	4722	nscaf1690_/length=79	6265565	6265750	186	6270101	6270286	186	6265560	6265564	gcact	6270287	6270291	gcact	6270090	6270100	gagggggagga	+	1
MGEScan-LTR(removing duplicate candidates)
id	chr	5ltr_start	5ltr_end	3ltr_star	3ltr_end	strand	5ltr_len	3ltr_len	length	evalue	lTSD	rTSD	5ltr_lnuc	5ltr_rnuc	3ltr_lnuc	3ltr_rnuc
ERV_176	nscaf1071	1056462	1056623	1073072	1073227	-	162	156	16766	3.589e-62	-	-	-	-	-	-
ERV_177	nscaf1681	414874	415126	431735	431988	-	253	254	17115	1.7472e-32	-	-	-	-	-	-
ERV_178	nscaf1690	1480666	1480936	1487581	1487851	+	271	271	7186	2.16e-79	-	-	-	-	-	-
ERV_179	nscaf1898	9381897	9382324	9390587	9390976	+	428	390	9080	2.772e-33	-	-	-	-	-	-
ERV_180	nscaf1898	14601103	14601351	14620374	14620622	+	249	249	19520	2.09e-82	-	-	-	-	-	-
ERV_181	nscaf2136	4492979	4493233	4507144	4507401	+	255	258	14423	3.0096e-117	-	-	-	-	-	-
ERV_182	nscaf2136	7974415	7974672	7992923	7993180	+	258	258	18766	1.2e-27	-	-	-	-	-	-
ERV_184	nscaf2176	852032	852184	857637	857789	-	153	153	5758	5e-38	ATTAG	ATTAG	TG	CA	TG	CA
ERV_185	nscaf2176	1339243	1339399	1356707	1356863	+	157	157	17621	1.9e-14	-	-	-	-	-	-
ERV_186	nscaf2176	2624713	2624941	2636023	2636264	+	229	242	11552	7.21344e-62	ATTT	AATT	TGT	CA	TG	CA
ERV_183	nscaf2176	4326759	4327108	4346680	4347033	+	350	354	20275	3.51624e-169	-	-	-	-	-	-
ERV_187	nscaf2330	3852872	3853130	3867726	3867986	-	259	261	15115	2.2464e-115	ACGA	ACTA	TG	CA	TG	ACA
ERV_189	nscaf2529	3180027	3180261	3183935	3184169	-	235	235	4143	7.31e-19	AATA	AATA	TGT	ACA	TGT	ACA
ERV_188	nscaf2529	5182908	5183148	5202887	5203127	-	241	241	20220	1.584e-107	-	-	-	-	-	-
ERV_190	nscaf2589	2582400	2582605	2596647	2596851	-	206	205	14452	8.9908e-95	-	-	-	-	-	-
ERV_191	nscaf2623	32143	32284	50417	50558	-	142	142	18416	1.1033e-77	-	-	-	-	-	-
ERV_192	nscaf2686	582854	583098	602589	602832	+	245	244	19979	1.82e-15	-	-	-	-	-	-
ERV_193	nscaf2770	1470321	1470525	1474859	1475076	-	205	218	4756	1.0965e-64	GTTAC	GTTAC	TGT	CA	TGT	CA
ERV_194	nscaf2782	35206	35698	48809	49301	+	493	493	14096	1.5e-80	CTCG	CTGG	TGT	CA	TGT	CA
ERV_195	nscaf2795	1048169	1048409	1065883	1066126	+	241	244	17958	4e-27	-	-	-	-	-	-
ERV_196	nscaf2813	698196	698448	717095	717345	-	253	251	19150	6.4e-81	TGTC	TTTC	TG	CA	TG	CA
ERV_197	nscaf2823	2568752	2568879	2580896	2581011	+	128	116	12260	2.76932e-274	TTAT	GTAT	TG	ACA	TG	CA
ERV_198	nscaf2828	679523	679675	691562	691708	+	153	147	12186	3.465e-42	-	-	-	-	-	-
ERV_199	nscaf2828	2432876	2433073	2439322	2439519	+	198	198	6644	5.6e-46	GTAAT	GTAAT	TGT	ACA	TGT	ACA
ERV_200	nscaf2830	197939	198149	217421	217640	-	211	220	19702	3.4e-44	-	-	-	-	-	-
ERV_201	nscaf2838	1342029	1342206	1351879	1352057	-	178	179	10029	1.18878e-118	-	-	-	-	-	-
ERV_202	nscaf2842	541196	541782	547217	547805	-	587	589	6610	0	TTGGA	TTGGA	TGT	CA	TGT	ACA
ERV_203	nscaf2844	205704	205883	216151	216330	-	180	180	10627	4.5e-50	-	-	-	-	-	-
ERV_204	nscaf2847	346057	346319	349818	350077	-	263	260	4021	7.2e-12	AGCT	AGCT	TGT	CA	TGT	CA
ERV_205	nscaf2859	976307	976727	992081	992509	+	421	429	16203	3.8829e-22	-	-	-	-	-	-
ERV_206	nscaf2867	12402	12621	17970	18204	-	220	235	5803	3.6e-34	CTTC	ATTC	TGT	CA	TGT	CA
ERV_207	nscaf2876	553298	553554	571690	571943	+	257	254	18646	2.9736e-106	-	-	-	-	-	-
ERV_208	nscaf2883	1572965	1573184	1583609	1583828	-	220	220	10864	6.936e-136	ACTA	ACAA	TG	CA	TG	CA
ERV_210	nscaf2888	3143942	3144235	3148520	3148779	+	294	260	4838	2.4071e-43	-	-	-	-	-	-
ERV_209	nscaf2888	9815824	9816057	9832594	9832830	-	234	237	17007	1.113e-69	-	-	-	-	-	-
ERV_211	nscaf2889	1870472	1870678	1874058	1874265	-	207	208	3794	1.7e-55	TATA	TATA	TGT	ACA	TGT	ACA
ERV_212	nscaf2891	499824	500051	514757	514979	-	228	223	15156	3.90232e-299	TCAC	TCAT	TG	CA	TG	CA
ERV_213	nscaf2902	1028817	1029012	1031434	1031629	-	196	196	2813	7.48e-31	-	-	-	-	-	-
ERV_214	nscaf2902	2350965	2351226	2367117	2367357	+	262	241	16393	3.29491e-209	-	-	-	-	-	-
ERV_215	nscaf2903	316095	316354	321413	321672	+	260	260	5578	0	GTAT	CTAT	TGT	CA	TGT	CA
ERV_216	nscaf2905	242810	243084	262434	262708	+	275	275	19899	6.02602e-58	-	-	-	-	-	-
ERV_217	nscaf2912	721146	721382	729070	729306	-	237	237	8161	9.3e-11	CTTT	CTTT	TGT	ACA	TGT	ACA
ERV_218	nscaf2916	636380	636582	656087	656289	+	203	203	19910	2.0332e-44	CCTCT	CCTAT	TGT	CA	TGT	CA
ERV_219	nscaf2930	2462434	2462683	2481527	2481770	-	250	244	19337	1.03503e-247	-	-	-	-	-	-
ERV_220	nscaf2931	2922	3093	6112	6283	+	172	172	3362	1.4e-104	-	-	-	-	-	-
ERV_221	nscaf2948	839467	839636	844800	844965	+	170	166	5499	5.04e-57	TAAG	CAAG	TG	ACA	TG	CA
ERV_222	nscaf2953	24841	25072	37948	38186	-	232	239	13346	6.9e-26	-	-	-	-	-	-
ERV_223	nscaf2953	1763367	1763604	1769965	1770202	-	238	238	6836	2.8e-39	TATAC	TATAC	TGT	ACA	TGT	ACA
ERV_224	nscaf2964	3846084	3846271	3855691	3855881	+	188	191	9798	1.1e-27	TGTA	CGTA	TGT	CA	TGT	CA
ERV_225	nscaf2986	2627074	2627282	2634892	2635100	+	209	209	8027	3.3e-28	ATTT	ATTT	TGT	ACA	TGT	ACA
ERV_226	nscaf2993	266214	266372	274889	275045	-	159	157	8832	7.0448e-23	GTAA	ATAA	TG	CA	TG	CA
ERV_227	nscaf2993	1463027	1463235	1479415	1479637	+	209	223	16611	3.3e-38	TCTAC	TCTAA	TG	CA	TG	CA
ERV_228	nscaf3003	691431	691788	702290	702647	+	358	358	11217	4.725e-201	-	-	-	-	-	-
ERV_229	nscaf3015	1156675	1157045	1164342	1164712	+	371	371	8038	2.3e-14	ACTAC	ACTAC	TGT	CA	TGT	ACA
ERV_231	nscaf3026	2099928	2100166	2118562	2118806	+	239	245	18879	1.4e-37	-	-	-	-	-	-
ERV_230	nscaf3026	4737834	4738023	4749071	4749260	-	190	190	11427	7.084e-34	-	-	-	-	-	-
ERV_232	nscaf3031	1811603	1811835	1830660	1830892	+	233	233	19290	2.86e-46	-	-	-	-	-	-
ERV_233	nscaf3034	641981	642227	657485	657729	+	247	245	15749	1.35373e-110	-	-	-	-	-	-
ERV_234	nscaf3040	806463	806662	820270	820485	+	200	216	14023	5e-15	AGAT	AGAG	TGT	ACA	TG	ACA
ERV_235	nscaf3040	2000497	2000695	2006025	2006223	+	199	199	5727	1.45e-62	-	-	-	-	-	-
ERV_236	nscaf3040	4125388	4125566	4140679	4140857	-	179	179	15470	4.23e-50	ATAG	AGAG	TGT	ACA	TGT	ACA
ERV_238	nscaf3056	123470	123808	143276	143613	-	339	338	20144	3.034e-43	-	-	-	-	-	-
ERV_237	nscaf3056	715350	715610	729691	729951	+	261	261	14602	1e-264	AAAT	AATT	TGT	CA	TG	CA
ERV_239	nscaf3058	2200792	2201022	2208288	2208520	+	231	233	7729	9e-49	TTAAA	ATAAA	TG	CA	TG	CA
ERV_241	nscaf3063	1094947	1095084	1104139	1104276	+	138	138	9330	1.47364e-191	GATAT	GATAT	TGT	ACA	TGT	ACA
ERV_240	nscaf3063	2992133	2992380	2997962	2998209	+	248	248	6077	8.2e-29	AAAA	ACAA	TGT	ACA	TGT	ACA
ERV_242	nscaf3072	478891	479031	484818	484958	-	141	141	6068	4.8384e-148	AACGA	TACGA	TGT	CA	TGT	CA
ERV_243	nscaf3072	2583178	2583425	2602927	2603162	-	248	236	19985	5.33071e-112	-	-	-	-	-	-
ERV_244	nscaf3075	834737	834973	838122	838358	+	237	237	3622	4.44e-19	TATG	TATG	TGT	ACA	TGT	ACA
ERV_245	nscaf3093	709254	709392	727935	728073	+	139	139	18820	1.82706e-132	-	-	-	-	-	-
ERV_246	nscaf3097	1864437	1864640	1869806	1870009	+	204	204	5573	1.1e-25	ATCAT	ATCAT	TGT	ACA	TGT	ACA
ERV_248	nscaf3099	594996	595209	614072	614285	+	214	214	19290	8.91e-27	-	-	-	-	-	-
ERV_247	nscaf3099	3098507	3098700	3114245	3114442	+	194	198	15936	2.2e-97	TTTG	TTTG	TG	ACA	TG	CA
ERV_249	nscaf3150	21301	21590	26590	26879	+	290	290	5579	2.16e-36	CTTAG	CTTAG	TGT	ACA	TGT	ACA
ERV_250	nscaf463	680210	680375	691431	691627	+	166	197	11418	2.97e-21	-	-	-	-	-	-
ERV_251	nscaf481	226657	226896	244490	244713	+	240	224	18057	5.8327e-80	-	-	-	-	-	-
ERV_252	nscaf98	822569	822820	826866	827117	+	252	252	4549	4.3e-25	TTAAC	TTAAC	TGT	CA	TGT	CA
ERV_253	scaffold1005	2465	2701	8792	9022	+	237	231	6558	1.75032e-111	CCATC	CCACC	TGT	ACA	TGT	ACA
ERV_254	scaffold418	72021	72211	80755	80945	+	191	191	8925	3.306e-89	-	-	-	-	-	-
ERV_255	scaffold644	22858	23156	39575	39865	+	299	291	17008	3.44448e-93	-	-	-	-	-	-
ERV_256	scaffold905	5632	5838	9105	9353	-	207	249	3722	3.31832e-95	ATAA	ATAA	TGT	ACA	TGT	ACA
