# Supplementary material for: Genome-Wide Characterization of Endogenous Retroviruses in Bombyx mori Reveals the Relatives and Activity of env Genes
Source: Front Microbiol. 2018 Aug 3;9:1732. doi: 10.3389/fmicb.2018.01732 (PMC6085415; doi:10.3389/fmicb.2018.01732)
Supplement: DATA SHEET S2 — Classification of BmERVs. [file Data_Sheet_2.XLSX]

## Sheet: Sheet1
	Class	Family
ERV_99	Unclassified	Unclassified
ERV_98	Unclassified	Unclassified
ERV_96	Unclassified	Unclassified
ERV_95	Unclassified	Unclassified
ERV_93	Unclassified	Unclassified
ERV_92	Unclassified	Unclassified
ERV_90	Unclassified	Unclassified
ERV_88	Unclassified	Unclassified
ERV_87	Unclassified	Unclassified
ERV_86	Unclassified	Unclassified
ERV_85	Unclassified	Unclassified
ERV_84	Unclassified	Unclassified
ERV_82	Unclassified	Unclassified
ERV_81	Unclassified	Unclassified
ERV_80	Unclassified	Unclassified
ERV_8	Unclassified	Unclassified
ERV_79	Unclassified	Unclassified
ERV_78	Unclassified	Unclassified
ERV_77	Unclassified	Unclassified
ERV_75	Unclassified	Unclassified
ERV_74	Unclassified	Unclassified
ERV_72	Unclassified	Unclassified
ERV_71	Unclassified	Unclassified
ERV_70	Unclassified	Unclassified
ERV_7	Unclassified	Unclassified
ERV_69	Unclassified	Unclassified
ERV_68	Unclassified	Unclassified
ERV_65	Unclassified	Unclassified
ERV_64	Unclassified	Unclassified
ERV_61	Unclassified	Unclassified
ERV_59	Unclassified	Unclassified
ERV_58	Unclassified	Unclassified
ERV_57	Unclassified	Unclassified
ERV_56	Unclassified	Unclassified
ERV_55	Unclassified	Unclassified
ERV_54	Unclassified	Unclassified
ERV_53	Unclassified	Unclassified
ERV_51	Unclassified	Unclassified
ERV_50	Unclassified	Unclassified
ERV_44	Unclassified	Unclassified
ERV_42	Unclassified	Unclassified
ERV_41	Unclassified	Unclassified
ERV_4	Unclassified	Unclassified
ERV_39	Unclassified	Unclassified
ERV_38	Unclassified	Unclassified
ERV_37	Unclassified	Unclassified
ERV_34	Unclassified	Unclassified
ERV_33	Unclassified	Unclassified
ERV_32	Unclassified	Unclassified
ERV_31	Unclassified	Unclassified
ERV_3	Unclassified	Unclassified
ERV_29	Unclassified	Unclassified
ERV_28	Unclassified	Unclassified
ERV_27	Unclassified	Unclassified
ERV_26	Unclassified	Unclassified
ERV_255	Unclassified	Unclassified
ERV_254	Unclassified	Unclassified
ERV_253	Unclassified	Unclassified
ERV_252	Unclassified	Unclassified
ERV_251	Unclassified	Unclassified
ERV_250	Unclassified	Unclassified
ERV_25	Unclassified	Unclassified
ERV_249	Unclassified	Unclassified
ERV_248	Unclassified	Unclassified
ERV_246	Unclassified	Unclassified
ERV_242	Unclassified	Unclassified
ERV_240	Unclassified	Unclassified
ERV_237	Unclassified	Unclassified
ERV_235	Unclassified	Unclassified
ERV_234	Unclassified	Unclassified
ERV_233	Unclassified	Unclassified
ERV_232	Unclassified	Unclassified
ERV_231	Unclassified	Unclassified
ERV_230	Unclassified	Unclassified
ERV_229	Unclassified	Unclassified
ERV_228	Unclassified	Unclassified
ERV_226	Unclassified	Unclassified
ERV_225	Unclassified	Unclassified
ERV_224	Unclassified	Unclassified
ERV_223	Unclassified	Unclassified
ERV_222	Unclassified	Unclassified
ERV_221	Unclassified	Unclassified
ERV_22	Unclassified	Unclassified
ERV_219	Unclassified	Unclassified
ERV_218	Unclassified	Unclassified
ERV_217	Unclassified	Unclassified
ERV_216	Unclassified	Unclassified
ERV_213	Unclassified	Unclassified
ERV_212	Unclassified	Unclassified
ERV_210	Unclassified	Unclassified
ERV_21	Unclassified	Unclassified
ERV_209	Unclassified	Unclassified
ERV_208	Unclassified	Unclassified
ERV_207	Unclassified	Unclassified
ERV_206	Unclassified	Unclassified
ERV_205	Unclassified	Unclassified
ERV_203	Unclassified	Unclassified
ERV_20	Unclassified	Unclassified
ERV_2	Unclassified	Unclassified
ERV_199	Unclassified	Unclassified
ERV_198	Unclassified	Unclassified
ERV_197	Unclassified	Unclassified
ERV_196	Unclassified	Unclassified
ERV_195	Unclassified	Unclassified
ERV_194	Unclassified	Unclassified
ERV_193	Unclassified	Unclassified
ERV_192	Unclassified	Unclassified
ERV_191	Unclassified	Unclassified
ERV_19	Unclassified	Unclassified
ERV_188	Unclassified	Unclassified
ERV_186	Unclassified	Unclassified
ERV_185	Unclassified	Unclassified
ERV_184	Unclassified	Unclassified
ERV_183	Unclassified	Unclassified
ERV_181	Unclassified	Unclassified
ERV_18	Unclassified	Unclassified
ERV_179	Unclassified	Unclassified
ERV_178	Unclassified	Unclassified
ERV_177	Unclassified	Unclassified
ERV_176	Unclassified	Unclassified
ERV_175	Unclassified	Unclassified
ERV_174	Unclassified	Unclassified
ERV_173	Unclassified	Unclassified
ERV_172	Unclassified	Unclassified
ERV_170	Unclassified	Unclassified
ERV_17	Unclassified	Unclassified
ERV_166	Unclassified	Unclassified
ERV_165	Unclassified	Unclassified
ERV_164	Unclassified	Unclassified
ERV_163	Unclassified	Unclassified
ERV_162	Unclassified	Unclassified
ERV_161	Unclassified	Unclassified
ERV_16	Unclassified	Unclassified
ERV_159	Unclassified	Unclassified
ERV_158	Unclassified	Unclassified
ERV_157	Unclassified	Unclassified
ERV_156	Unclassified	Unclassified
ERV_155	Unclassified	Unclassified
ERV_154	Unclassified	Unclassified
ERV_153	Unclassified	Unclassified
ERV_150	Unclassified	Unclassified
ERV_15	Unclassified	Unclassified
ERV_149	Unclassified	Unclassified
ERV_146	Unclassified	Unclassified
ERV_142	Unclassified	Unclassified
ERV_141	Unclassified	Unclassified
ERV_139	Unclassified	Unclassified
ERV_136	Unclassified	Unclassified
ERV_135	Unclassified	Unclassified
ERV_134	Unclassified	Unclassified
ERV_132	Unclassified	Unclassified
ERV_130	Unclassified	Unclassified
ERV_13	Unclassified	Unclassified
ERV_129	Unclassified	Unclassified
ERV_128	Unclassified	Unclassified
ERV_127	Unclassified	Unclassified
ERV_124	Unclassified	Unclassified
ERV_123	Unclassified	Unclassified
ERV_121	Unclassified	Unclassified
ERV_12	Unclassified	Unclassified
ERV_119	Unclassified	Unclassified
ERV_118	Unclassified	Unclassified
ERV_116	Unclassified	Unclassified
ERV_115	Unclassified	Unclassified
ERV_111	Unclassified	Unclassified
ERV_110	Unclassified	Unclassified
ERV_11	Unclassified	Unclassified
ERV_109	Unclassified	Unclassified
ERV_108	Unclassified	Unclassified
ERV_107	Unclassified	Unclassified
ERV_105	Unclassified	Unclassified
ERV_104	Unclassified	Unclassified
ERV_102	Unclassified	Unclassified
ERV_101	Unclassified	Unclassified
ERV_100	Unclassified	Unclassified
ERV_1	Unclassified	Unclassified
ERV_66	ClassIII	BMERV8
ERV_63	ClassIII	BMERV6
ERV_62	ClassIII	BMERV6
ERV_47	ClassIII	BMERV9
ERV_46	ClassIII	BMERV6
ERV_243	ClassIII	BMERV6
ERV_241	ClassIII	BMERV7
ERV_238	ClassIII	BMERV6
ERV_214	ClassIII	BMERV6
ERV_201	ClassIII	BMERV6
ERV_187	ClassIII	BMERV9
ERV_144	ClassIII	BMERV6
ERV_14	ClassIII	BMERV8
ERV_10	ClassIII	BMERV6
ERV_45	ClassII	BMERV5
ERV_43	ClassII	BMERV5
ERV_97	ClassI	BMERV1
ERV_94	ClassI	BMERV3
ERV_91	ClassI	BMERV1
ERV_9	ClassI	BMERV1
ERV_89	ClassI	BMERV4
ERV_83	ClassI	BMERV3
ERV_76	ClassI	BMERV1
ERV_73	ClassI	BMERV4
ERV_67	ClassI	BMERV2
ERV_60	ClassI	BMERV1
ERV_6	ClassI	BMERV1
ERV_52	ClassI	BMERV1
ERV_5	ClassI	BMERV4
ERV_49	ClassI	BMERV1
ERV_48	ClassI	BMERV1
ERV_40	ClassI	BMERV1
ERV_36	ClassI	BMERV1
ERV_35	ClassI	BMERV4
ERV_30	ClassI	BMERV2
ERV_256	ClassI	BMERV4
ERV_247	ClassI	BMERV1
ERV_245	ClassI	BMERV4
ERV_244	ClassI	BMERV4
ERV_24	ClassI	BMERV1
ERV_239	ClassI	BMERV1
ERV_236	ClassI	BMERV1
ERV_23	ClassI	BMERV1
ERV_227	ClassI	BMERV1
ERV_220	ClassI	BMERV4
ERV_215	ClassI	BMERV1
ERV_211	ClassI	BMERV4
ERV_204	ClassI	BMERV1
ERV_202	ClassI	BMERV1
ERV_200	ClassI	BMERV4
ERV_190	ClassI	BMERV4
ERV_189	ClassI	BMERV4
ERV_182	ClassI	BMERV1
ERV_180	ClassI	BMERV4
ERV_171	ClassI	BMERV3
ERV_169	ClassI	BMERV4
ERV_168	ClassI	BMERV3
ERV_167	ClassI	BMERV4
ERV_160	ClassI	BMERV3
ERV_152	ClassI	BMERV1
ERV_151	ClassI	BMERV1
ERV_148	ClassI	BMERV1
ERV_147	ClassI	BMERV1
ERV_145	ClassI	BMERV3
ERV_143	ClassI	BMERV3
ERV_140	ClassI	BMERV4
ERV_138	ClassI	BMERV3
ERV_137	ClassI	BMERV3
ERV_133	ClassI	BMERV1
ERV_131	ClassI	BMERV1
ERV_126	ClassI	BMERV1
ERV_125	ClassI	BMERV1
ERV_122	ClassI	BMERV4
ERV_120	ClassI	BMERV1
ERV_117	ClassI	BMERV1
ERV_114	ClassI	BMERV3
ERV_113	ClassI	BMERV4
ERV_112	ClassI	BMERV4
ERV_106	ClassI	BMERV4
ERV_103	ClassI	BMERV4
