# Supplementary material for: Genome-Wide Characterization of Endogenous Retroviruses in Bombyx mori Reveals the Relatives and Activity of env Genes
Source: Front Microbiol. 2018 Aug 3;9:1732. doi: 10.3389/fmicb.2018.01732 (PMC6085415; doi:10.3389/fmicb.2018.01732)
Supplement: DATA SHEET S4 — Insertion time of BmERVs in the silkworm genome. [file Data_Sheet_4.XLSX]

## Sheet: Sheet1
ID	K	T
ERV_1	0	0
ERV_16	0	0
ERV_25	0	0
ERV_26	0	0
ERV_27	0	0
ERV_34	0	0
ERV_38	0	0
ERV_51	0	0
ERV_53	0	0
ERV_58	0	0
ERV_61	0	0
ERV_68	0	0
ERV_77	0	0
ERV_87	0	0
ERV_91	0	0
ERV_100	0	0
ERV_104	0	0
ERV_109	0	0
ERV_118	0	0
ERV_121	0	0
ERV_123	0	0
ERV_130	0	0
ERV_132	0	0
ERV_133	0	0
ERV_135	0	0
ERV_158	0	0
ERV_159	0	0
ERV_166	0	0
ERV_173	0	0
ERV_175	0	0
ERV_184	0	0
ERV_193	0	0
ERV_199	0	0
ERV_203	0	0
ERV_225	0	0
ERV_228	0	0
ERV_242	0	0
ERV_249	0	0
ERV_256	0	0
ERV_10	0	0
ERV_62	0	0
ERV_66	0	0
ERV_241	0	0
ERV_45	0	0
ERV_9	0	0
ERV_30	0	0
ERV_40	0	0
ERV_97	0	0
ERV_117	0	0
ERV_126	0	0
ERV_137	0	0
ERV_138	0	0
ERV_160	0	0
ERV_169	0	0
ERV_204	0	0
ERV_245	0	0
ERV_39	0.00209497	67146.5
ERV_55	0.00229709	73624.7
ERV_23	0.0026087	83612.2
ERV_140	0.00292113	93626
ERV_112	0.00304569	97618.3
ERV_105	0.00319149	102291
ERV_5	0.00360578	115570
ERV_41	0.00363197	116409
ERV_215	0.00387098	124070
ERV_79	0.00402686	129066
ERV_244	0.00423132	135619
ERV_73	0.0042493	136196
ERV_189	0.00426744	136777
ERV_69	0.00432278	138551
ERV_49	0.00436048	139759
ERV_60	0.00437001	140064
ERV_8	0.00437957	140371
ERV_92	0.00449776	144159
ERV_83	0.00453859	145468
ERV_28	0.00462251	148157
ERV_90	0.00462251	148157
ERV_44	0.00489398	156858
ERV_170	0.00491805	157630
ERV_246	0.00491805	157630
ERV_35	0.00491805	157630
ERV_19	0.0049917	159990
ERV_141	0.00519933	166645
ERV_103	0.00535239	171551
ERV_122	0.00547448	175464
ERV_139	0.00551473	176754
ERV_128	0.00557623	178725
ERV_7	0.00563912	180741
ERV_86	0.00578595	185447
ERV_56	0.00592303	189841
ERV_14	0.00627619	201160
ERV_47	0.00669647	214630
ERV_167	0.00678738	217544
ERV_82	0.00692846	222066
ERV_155	0.00692846	222066
ERV_164	0.00707552	226779
ERV_48	0.00740747	237419
ERV_152	0.00741662	237712
ERV_20	0.00787409	252375
ERV_71	0.00791564	253706
ERV_13	0.0079788	255731
ERV_12	0.00802147	257098
ERV_240	0.00810819	259878
ERV_153	0.00814119	260936
ERV_217	0.00848665	272008
ERV_124	0.00872737	279723
ERV_18	0.00892204	285963
ERV_116	0.00958479	307205
ERV_80	0.0097404	312192
ERV_131	0.00977213	313209
ERV_211	0.00977213	313209
ERV_46	0.00996692	319453
ERV_63	0.00996692	319453
ERV_144	0.00996692	319453
ERV_33	0.0100168	321053
ERV_194	0.0102112	327282
ERV_111	0.0110094	352864
ERV_157	0.0114835	368060
ERV_129	0.0115165	369120
ERV_76	0.0115165	369120
ERV_98	0.0115832	371258
ERV_4	0.0120727	386946
ERV_202	0.0120831	387279
ERV_67	0.0123714	396520
ERV_120	0.0128208	410924
ERV_102	0.0129313	414466
ERV_94	0.0132162	423596
ERV_101	0.0132747	425471
ERV_151	0.0133337	427362
ERV_3	0.0133634	428313
ERV_162	0.0140191	449330
ERV_108	0.0143545	460080
ERV_119	0.015152	485642
ERV_252	0.0160434	514211
ERV_125	0.0162388	520474
ERV_54	0.0166212	532730
ERV_52	0.0168074	538700
ERV_6	0.0172421	552633
ERV_106	0.0173669	556632
ERV_2	0.0174089	557978
ERV_172	0.0175652	562988
ERV_50	0.0180732	579268
ERV_36	0.0180732	579268
ERV_114	0.0180732	579268
ERV_11	0.0184058	589930
ERV_93	0.018751	600993
ERV_24	0.0189029	605862
ERV_146	0.0198125	635015
ERV_235	0.0203748	653038
ERV_171	0.0209511	671509
ERV_95	0.0209804	672448
ERV_254	0.0212404	680781
ERV_154	0.0219796	704474
ERV_147	0.0220604	707064
ERV_81	0.0225581	723016
ERV_163	0.0229727	736304
ERV_75	0.0230787	739703
ERV_21	0.023624	757179
ERV_96	0.024933	799136
ERV_115	0.025142	805834
ERV_43	0.0259541	831864
ERV_178	0.0262855	842485
ERV_150	0.0265515	851008
ERV_65	0.0266864	855334
ERV_89	0.0277809	890415
ERV_85	0.0286294	917610
ERV_191	0.0287116	920245
ERV_70	0.030004	961667
ERV_145	0.0309322	991417
ERV_161	0.0313478	1.00474e+06
ERV_17	0.0322284	1.03296e+06
ERV_177	0.0325696	1.0439e+06
ERV_84	0.0332464	1.06559e+06
ERV_148	0.0334131	1.07093e+06
ERV_216	0.0334628	1.07253e+06
ERV_174	0.03847	1.23301e+06
ERV_165	0.0418435	1.34114e+06
ERV_220	0.0418435	1.34114e+06
ERV_134	0.0434904	1.39392e+06
ERV_99	0.0438081	1.4041e+06
ERV_224	0.0440494	1.41184e+06
ERV_32	0.0447894	1.43556e+06
ERV_142	0.0458158	1.46845e+06
ERV_183	0.0474466	1.52073e+06
ERV_113	0.0498108	1.5965e+06
ERV_37	0.0510243	1.63539e+06
ERV_208	0.0519893	1.66632e+06
ERV_143	0.0521537	1.67159e+06
ERV_42	0.0532768	1.70759e+06
ERV_74	0.0532895	1.708e+06
ERV_72	0.0534033	1.71165e+06
ERV_59	0.0556547	1.7838e+06
ERV_29	0.0564176	1.80826e+06
ERV_168	0.0577208	1850025
ERV_22	0.0586236	1.87896e+06
ERV_88	0.0588537	1.88634e+06
ERV_229	0.0588537	1.88634e+06
ERV_15	0.0595981	1.9102e+06
ERV_110	0.0604644	1.93796e+06
ERV_223	0.0612585	1.96341e+06
ERV_127	0.0626997	2.00961e+06
ERV_149	0.06353	2.03622e+06
ERV_195	0.0649757	2.08255e+06
ERV_226	0.0674612	2.16222e+06
ERV_213	0.0694446	2.22579e+06
ERV_214	0.0695143	2.22802e+06
ERV_205	0.070168	2.24897e+06
ERV_206	0.0714826	2.29111e+06
ERV_230	0.0717458	2.29955e+06
ERV_218	0.0727213	2.33081e+06
ERV_136	0.0728103	2.33366e+06
ERV_238	0.0757742	2.42866e+06
ERV_248	0.0791508	2.53688e+06
ERV_64	0.079721	2.55516e+06
ERV_57	0.0806144	2.5838e+06
ERV_181	0.0831877	2.66627e+06
ERV_180	0.0849563	2.72296e+06
ERV_233	0.0864265	2.77008e+06
ERV_247	0.0873714	2.80037e+06
ERV_179	0.0876109	2.80804e+06
ERV_156	0.0904423	2.89879e+06
ERV_187	0.0908951	2.91331e+06
ERV_232	0.0919988	2.94868e+06
ERV_188	0.0930395	2.98203e+06
ERV_31	0.0931428	2.98535e+06
ERV_190	0.0938724	3.00873e+06
ERV_198	0.0940992	3.016e+06
ERV_185	0.0949347	3.04278e+06
ERV_251	0.0950638	3.04692e+06
ERV_237	0.0952286	3.0522e+06
ERV_201	0.0963246	3.08733e+06
ERV_186	0.101114	3.24085e+06
ERV_212	0.103103	3.30459e+06
ERV_219	0.103457	3.31593e+06
ERV_207	0.105959	3.39611e+06
ERV_78	0.106184	3.40334e+06
ERV_209	0.106826	3.42392e+06
ERV_239	0.106826	3.42392e+06
ERV_176	0.107326	3.43992e+06
ERV_234	0.114351	3.66511e+06
ERV_107	0.118892	3.81065e+06
ERV_236	0.120986	3.87776e+06
ERV_231	0.123566	3.96046e+06
ERV_227	0.127289	4.07977e+06
ERV_221	0.141357	4.53066e+06
ERV_200	0.141983	4.55075e+06
ERV_182	0.144925	4.64504e+06
ERV_192	0.149817	4.80184e+06
ERV_253	0.150748	4.83166e+06
ERV_222	0.154389	4.94837e+06
ERV_210	0.158482	5.07955e+06
ERV_250	0.160611	5.14779e+06
ERV_243	0.172181	5.51862e+06
ERV_197	0.195912	6.27922e+06
ERV_196	0.229257	7.34797e+06
ERV_255	0.25693	8.23492e+06
